# Supplementary material for: Light Regulation of Two New Manganese Peroxidase-Encoding Genes in Trametes polyzona KU-RNW027
Source: Microorganisms. 2020 Jun 5;8(6):852. doi: 10.3390/microorganisms8060852 (PMC7355636; doi:10.3390/microorganisms8060852)
Supplement: Supplementary file 1 [file microorganisms-08-00852-s001.zip]

Archive with 2 entries (2 files):
- Table S1-edited.docx
- Table S2-edited.docx
